# Supplementary material for: Response Surface Methodology Optimization of Exosome-like Nanovesicles Extraction from Lycium ruthenicum Murray and Their Inhibitory Effects on Aβ-Induced Apoptosis and Oxidative Stress in HT22 Cells
Source: Foods. 2024 Oct 20;13(20):3328. doi: 10.3390/foods13203328 (PMC11507227; doi:10.3390/foods13203328)
Supplement: Supplementary file 1 [file foods-13-03328-s001.zip]

Archive with 1 entries (1 files):
- foods-3240382-supplementary.pdf
